# Supplementary material for: ICP-MS Multi-Elemental Analysis of the Human Meninges Collected from Sudden Death Victims in South-Eastern Poland
Source: Molecules. 2022 Mar 15;27(6):1911. doi: 10.3390/molecules27061911 (PMC8949131; doi:10.3390/molecules27061911)
Supplement: Supplementary file 1 [file molecules-27-01911-s001.zip]

Archive with 1 entries (1 files):
- molecules-1611244-supplementary.pdf
